# Supplementary material for: Hepatitis E Virus Infection in Patients with Systemic and Cutaneous Lupus Erythematosus
Source: Int J Mol Sci. 2024 Oct 17;25(20):11162. doi: 10.3390/ijms252011162 (PMC11509021; doi:10.3390/ijms252011162)
Supplement: Supplementary file 1 [file ijms-25-11162-s001.zip]

Archive with 1 entries (1 files):
- ijms-3204812-supplementary.pdf
